# Supplementary material for: Healthcare Resources Utilization throughout the Last Year of Life after Acute Myocardial Infarction
Source: J Clin Med. 2023 Apr 8;12(8):2773. doi: 10.3390/jcm12082773 (PMC10146999; doi:10.3390/jcm12082773)
Supplement: Supplementary file 1 [file jcm-12-02773-s001.zip]

Archive with 1 entries (1 files):
- jcm-2270226-supplementary.pdf
